# Supplementary material for: Development of novel NEMO-binding domain mimetics for inhibiting IKK/NF-κB activation
Source: PLoS Biol. 2018 Jun 11;16(6):e2004663. doi: 10.1371/journal.pbio.2004663 (PMC6013238; doi:10.1371/journal.pbio.2004663)
Supplement: S1 Data — (XLSX) [file pbio.2004663.s001.xlsx]

## Sheet: Fig2A
Vehicle	ZINC05682947	ZINC09327678	ZINC12909780
100	105.454	87.6788	76.4354
100	97.4199	102.138	93.7928

## Sheet: Fig2B
log[Drug], μM
1e-06	100	100	100
0.79588	96.2175	102.44	115.164
1.39794	93.2591	96.1802	73.5256
1.69897		85.9293	88.7823
2	77.7094	92.8497	77.8572

## Sheet: Fig2C
ZINC5	Vehicle	ikki VII	ZINC1	ZINC2	ZINC3	ZINC4	ZINC5	ZINC6	ZINC7	ZINC8	ZINC9	ZINC10	ZINC11	ZINC12	ZINC13	ZINC14	ZINC15
58.79	100	28.65	31.38	87.9	111.63	99.2	58.79	114.53	99.14	56.26	67.06	108.77	90.11	95.61	100.33	108.83	103.61
64.16	100	12.34	59.68	94.94	103.8	99.51	64.16	96.57	98.45	53.09	59.84	101.36	74.66	79.06	91.05	98.08	97.73
89.81	100		55.3	107.72	115.96	98.62	89.81	113.68	107.93	63.7	88.3	116.46	111.57	109.79	121.31	117.73	103.85
46.87	100		41.5	95.11	89.11	84.84	46.87	101.67	94.89	43.79	70.04	94.96	92.82	80.64	95.5	100.75	95.58
48.05	100		17.38	110.04	115.8	111.34	48.05	104.3	98.45	59.31	84.32	126.1	119.55	92.59	122.97	124.98	115.08

## Sheet: Fig2D
ZINC1	ZINC2	ZINC3	ZINC4	ZINC5	ZINC6	ZINC7	ZINC8	ZINC9	ZINC10	ZINC11	ZINC12	ZINC13	ZINC14	ZINC15
77	51	97	62	95	90	73	51	92	89	77	94	82	60	58
137	90	97	80	80	71	51	82	86	65	62	94	81	64	58
57	41	81	74	84	78	70	57	88	84	78	85	84	68	77
76	42	75	70	81	92	69	61	86	79	72	87	90	84	86
77	51	97	62	95	90	73	51	92	89	77	94	82	60	58

## Sheet: Fig2E
log[Drug], μM
1e-07	100	100	100	100	100
1.39794	78.88	74.23	94.1	85.57	85.27
1.69897		78.97	56.84	56.56	66.34
2	40.8	50.51	60.75	33.05	42.78

## Sheet: Fig2F
Concentration (uM)	0	25	50	100
Luc activity	82	80	87	88
	100	97	102	112
	100	94	92	90
	100	87	95	93

## Sheet: Fig3D
Zinc-5 fbs-media						Zinc-5 fbs-media+acetonitrile
Time (min)	Area ratio	% remaining	ln(%remaining)			Time (min)	Area ratio	% remaining	ln(%remaining)
0	228	100	4.60517			0	219	100	4.60517
15	207	90.7895	4.50854			15	169	77.1689	4.346
30	182	79.8246	4.37983			30	188	85.8447	4.45254
60	141	61.8421	4.12458			60	189	86.3014	4.45785
240	37.4	16.4035	2.7975			240	152	69.4064	4.23998
Zinc-13 fbs-media						Zinc-13 fbs-media+acetonitrile
Time (min)	Area ratio	% remaining	ln(%remaining)			Time (min)	Area rati	% remaining	ln(%remaining)
0	31.3	100	4.60517			0	27.1	100	4.60517
15	31.7	101.278	4.61787			15	25.7	94.8339	4.55213
30	33	105.431	4.65806			30	27.9	102.952	4.63426
60	28.8	92.0128	4.52193			60	28.6	105.535	4.65904
240	26.6	84.984	4.44246			240	28.3	104.428	4.6485

## Sheet: Fig4B
SR12460
CTRL	25μM	50μM	100μM	150uM
0.988327	0.186398	0.0982221	0.107557	0.0931081
1.04411	0.22411	0.101552	0.085097	0.128976
0.96962	0.266317	0.100281	0.120922	0.112908
SR12454
CTRL	25μM	50μM	100μM	150uM
0.988327	0.349863	0.122227	0.0792832	0.104808
1.04411	0.398493	0.138889	0.0774202	0.106088
0.96962	0.479717	0.121212	0.0843163	0.0973002
SR12343
CTRL	25μM	50μM	100μM
0.988327	0.620975	0.382393	0.327025
1.04411	0.626763	0.408566	0.229198
0.96962	0.605741	0.392506	0.218133
SR11481
CTRL	25μM	50μM	100μM	150uM
0.988327	0.669023	0.344522	0.130262	0.260238
1.04411	0.789307	0.358299	0.165347	0.31208
0.96962	1.10761	0.289526	0.168003	0.233419

## Sheet: Fig4C
COX2
no LPS	CTRL	ikki VII	8K-NBD	SR12343	SR12460	SR12454	SR11481
0.516759	386.735	169.382	246.669	201.141	38.9806	150.094	591.346
2.00262	310.839	169.611	239.591	209.385	69.3201	139.148	521.171
0.480623	363.645	190.029	247.661		44.3249	109.409	682.383
IL6
no LPS	CTRL	ikki VII	8K-NBD	SR12343	SR12460	SR12454	SR11481
0.349473	612.626	61.5373	214.796	204.868	33.9246	68.7623	630.626
1.00001	866.523	59.8482	137.39	211.79	73.2391	55.5227	570.463
0.438698	808.083	47.3662	117.388		34.3114	41.2895	862.622
IL-1b
no LPS	CTRL	ikki VII	8K-NBD	SR12343	SR12460	SR12454	SR11481
0.547533	513.163	67.7567	297.225	270.981	108.936	114.812	411.733
1.86317	362.253	72.7507	241.643	273.172		133.157	420.368
0.589277	320.539	75.5037	291.558			94.1462	564.689
TNFa
no LPS	CTRL	ikki VII	8K-NBD	SR12343	SR12460	SR12454	SR11481
0.84409	85.6673	61.1388	71.1659	84.4509	11.4446	50.3605	96.3315
1.2193	114.322	68.3653	63.7144	85.4634	32.3918	45.36	86.7639
0.93662	85.707	68.6282	67.2703		26.8916	45.9381	154.495
ikBa
no LPS	CTRL	ikki VII	8K-NBD	SR12343	SR12460	SR12454	SR11481
0.895798	12.4802	8.32932	13.4671	15.399	3.23997	6.78846	12.89
1.04496	11.9427	8.12511	13.1094	14.5661	4.85564	6.23813	13.062
1.05924	12.1394	9.13648	13.2571		7.15902	5.4976	21.9932
iNOS
no LPS	CTRL	ikki VII	8K-NBD	SR12343	SR12460	SR12454	SR11481
0.82167	14.8506	24.1042	4.8443	6.82544	2.28898	0.909307	25.4503
1.21667	35.7853	20.2843	2.02954	6.08273	2.77826	0.768122	21.5558
0.961737	40.3841	19.9052	3.76776			0.623961	14.0886

## Sheet: Fig4D
no LPS	CTRL	ikki VII	SR12343 25μM	SR12343 50μM	SR12460 25μM	SR12460 50μM	SR12454 25μM	SR12454 50μM	SR11481 25μM	SR11481 50μM
0	2.7948	0	2.6915	0.6173	1.4838	0	0.9451	0	1.0708	2.4581
0	2.6601	0	2.4446	1.0214	1.2369	0	1.2144	0	1.7487	2.0675
0	2.9564	0	1.843	1.8026	1.4569	0	1.5871	0	1.6903	2.2021

[truncated: 14 more sheets: Fig6A, Fig6C, Fig6F, Fig7C, Fig7D, Fig7F, Fig7G, Fig8A, Fig8B, FigS1A, FigS1B, FigS3A, FigS3B, FigS4A]
